# Supplementary material for: Evaluation of Polymer-Coated Carbon Nanotube Flexible Microelectrodes for Biomedical Applications
Source: Bioengineering (Basel). 2023 May 26;10(6):647. doi: 10.3390/bioengineering10060647 (PMC10295676; doi:10.3390/bioengineering10060647)
Supplement: Supplementary file 1 [file bioengineering-10-00647-s001.zip]

Archive with 1 entries (1 files):
- bioengineering-2378966-supplementary.pdf
